# Supplementary material for: A Metagenomics Pipeline to Characterize Self-Collected Vaginal Microbiome Samples
Source: Diagnostics (Basel). 2024 Sep 13;14(18):2039. doi: 10.3390/diagnostics14182039 (PMC11431210; doi:10.3390/diagnostics14182039)
Supplement: Supplementary file 1 [file diagnostics-14-02039-s001.zip]

Archive with 1 entries (1 files):
- diagnostics-3181930-supplementary.xlsx
